# Supplementary material for: Interventions promoting occupational balance in adults: A systematic literature review
Source: PLoS One. 2025 Jun 5;20(6):e0325061. doi: 10.1371/journal.pone.0325061 (PMC12176295; doi:10.1371/journal.pone.0325061)
Supplement: S6 Table — (XLSX) [file pone.0325061.s006.xlsx]

## Sheet: review_428128_20250104005716
Study ID	Reviewer 1	Reviewer 1 Date	Reviewer 2	Reviewer 2 Date	Title	Lead Author Contact Details	Country in which the study conducted	Study Funding Sources	Possible Conflicts of Interest	Ethical Approval	Occupational Balance conceptualization ???	Aim of study	Study design	further details related to study design	Start date	End date	Study Setting	Study Setting- additional information	Population under research	Inclusion criteria	Exclusion criteria	sample size	gender Intervention 1	gender Intervention 2	gender Overall	mean age (years) Int. 1	mean age (years) Int. 2	mean age (years) Overall	characteristics Intervention 1	characteristics Intervention 2	characteristics Overall	Population description	Method of recruitment	drop-outs (rate and reason)	Intervention	Goal of the intervention (RE-AIM)	based on	Duration and Intensity	Content	Setting	format	number of participants	group leader	Control intervention if applicable	Measurement Points	Primary Outcome Measure	Secondary Outcome Measure	_9	Type of statistics
Argentzell et al. (2020)	Evelyn Haberl	2024-05-10	Stefanie Lentner	2024-05-08	Exploring mediators of the recovery process over time among mental health service users, using a mixed model regression analysis based on cluster RCT data	Elisabeth Argentzell, Lund University, MAP group, elisabeth.argentzell@med.lu.se	Sweden	funded by the Swedish Research Council	The authors declared that there is no conflict of interest	The Regional Ethical Vetting Board at Lund university approved the study, Reg. No. 2012/70	OB as measured in the SDO-OB: four occupational segments: work and study, leisure, home tasks, care of self The aim of this study was hence to in- vestigate if various aspects of activity, such as activity engagement, activity level and activity balance, may mediate and/or moderate change in recovery among persons with mental illness, while also considering clin- ical, sociodemographic and health…	1) investigate if various aspects of activity may mediate change in recovery while also acknowledging clinical, sociodemographic and well-being factors; 2) to explore the effects of two activity-based interventions, Balancing Everyday Life (BEL) or standard occupational therapy (SOT), on personal recovery among service users	Randomised controlled trial	a cluster RCT	2012	2015	clinical	outpatient mental health service	persons with diagnosed mental illnesses	age 18–65 years; major mental health condition; main diagnosis other than substance use disorder; no co-morbidity of dementia or developmental disorder; good command of the Swedish language		N=159 (BEL n=89; CAU n=70)	77% female	67% female		40 (11)	40 (10)		cohabitating 30%; having children living at hime 47%; high school 59%; self rated diagnosis is anxiety/bipolar/depressive disorder 52%	cohabitating 26%; having children living at home 47%; high school 60%; self rated diagnosis is anxiety/bipolar/depressive disorder 50%		comparable on all known sociodemographic and clinical characteristics.	all 37 outpatient units within general psychiatry and psychosis care and all community-based mental health centers in three Swedish regions were invited -> 14 BEL group. 14 SOT group. all participants invited, OT as gatekeeper (information)	from baseline to 16 weeks 25% in BEL group and 14% in SOT group (statistically significant) from 16 weeks to 6 months: BEl group 8%, SOT group 11% reasons: declined data collection, illness episode pr discontinued intervention (BEL: n=18 and SOT n=2)	Balancing Everyday Life (BEL)	to develop an ability to reflect on their own situation and gain strategies for accommodating their activity engagement, such that they would increase their satisfaction with everyday activities and thereby possibly also their personal recovery.	manual	14 sessions spread over 16 weeks	group and activity-based themes: relating to everyday life, meaningful activities, motivators in life, healhty living, work-related activities, social activities analysing the past and foremost the present situation, setting desired activity goals, finding strategies for how to reach the goals session's structure: education, discussion, preparing for home assignment,	group	in-person		OT	Standard Occupational Therapy (SOT) group intervention, creative activities, daily living skills, social skills, individual therapy also	three measurement points: before the intervention, after the intervention, 6 months follow-up	Profiles of Occupational Engagement among people with Severe mental illness (POES) - self-report version Satisfaction with Daily Occupations and Occupational Balance (SDO-OB) Questionnaire about the Process of Recovery (QPR) Pearlin Mastery Scale Global Assessment of Functioning (GAF)			mixed-model regression analysis
Edgelow et al. (2011)	Evelyn Haberl	2024-04-30	Stefanie Lentner	2024-05-02	Randomized Controlled Pilot Study of an Occupational Time-Use Intervention for People With Serious Mental Illness	Megan Edgelow, School of Rehabilitation Therapy, Queen's University, Kongston, Ontario, Canada edgelowm@queensu.ca	Canada	not listed	not listed	approval was received from Queen's University's Research Ethics Board	Occupational balance is defined as the organization of daily activities in a manner that enables health and well-being, allowing for variations in participation in labor and work, home management, parenting, leisure, and rest activities (Wilcock et al., 1997). Changes in the balance of activity and rest were measured, as were changes in time spent in self-care, productivity, and leisure (CAOT, 20…	to assess the efficacy and clinical utility of a new occupational time-use intervention, Action Over Inertia	Randomised controlled trial	prospective, multisite, randomized controlled trial. after completion of informed consent, clients were randomized into the control or the treatment condition.	September 2007	May 2008	community-based	community-dwelling people using community treatment services. Assertive Community Treatment (ACT)	persons with serious mental illness (SMI; defined as a psychiatric disorder, typically including a component of psychosis, that persists over time and significantly compromises daily function)	People with SMI; living in the community; No actual inclusion criteria are provided	n/a	N=18 (treatment: n=10; control: n=8) (before drop outs N=24)			not recorded	(mean, SD, range): 44.6 (8.38, 31-60)	(mean, SD, range): 32.38 (9.40, 21-48)		years since diagnosis: (mean, SD, range): 21.2 (8.08,11-34); years served by ACT: (mean, SD, range): 6.2 (4.71, 1-17)	(mean, SD, range): 10.75 (7.59, 3-23); (mean, SD, range): 2.94 (1.9, 1-7)		The treatment group was significantly older and had a longer time since diagnosis than the control group.	recruited from five assertive community treatment (ACT) teams. Each occupational therapist recruited 3 to 6 clients from their respective teams	dropout rate = 25% (control-group: 20%; treatment-group: 28.6%); attrition rates not significantly different. All dropouts were voluntary (scheduling conflicts and lack of interest).	Action over Inertia (AOI)	to improve OB and engagement among community-dwelling people with serious mental illness, whose daily lives are characterized by pervasive and persistent occupational imbalance and disengagement goal of the treatment is to reconnect clients with meaningful activity to promote health and wellbeing	two frameworks: CMOP-E (Canadian Model of Occupational Performance and Engagement) and recovery	over 12 weeks, with once-weekly visits	5 sections: (1) determining the need for change and securing investment in the change process, (2) reflecting on current occupational balance and engagement patterns with rapid introduction of and support for meaningful activities, (3) providing information about the relationship between SMI and occupational balance and engagement, (4) long- term goal planning and support, and (5) ongoing mon- it…	individual	in-person	single	delivered by ACT occupational therapists, who received training prior to the AOI treatment	control participants received standard ACT care (assertive community treatment)	pre/post intervention	1) Time-use information: 24-hr time diaries, divided into hourly sections, over a 2-day period 2) Occupational engagement was measured objectively using the Profiles of Occupational Engagement for People With Schizophrenia (POES; Bejerholm et al., 2006). The POES uses data collected from the 24-hr time diaries. The categories of engagement are daily rhythm of activity and rest, variety and range …	questionnaires to measure clinical utility	Changes in the balance of activity and rest were measured, as were changes in time spent in self-care, productivity, and leisure (CAOT, 2002), thus revealing the extent of occupational balance experienced by the participant.	1) analyzed using Statistics Canada (1998) time codes. statistical analyses using SPSS, nonparametric statistics (due to small sample size and nonnormal distributions) Fisher's Exact Test to compare the differences between treatment groups Kruskal-Wallis test for differences between ACT teams Mann-Whitney Test for differences between treatment groups Guttman slit-half correlation of time spent ac…
Eklund et al. (2017)	Evelyn Haberl	2024-05-07	Stefanie Lentner	2024-04-30	Effectiveness of Balancing Everyday Life (BEL) versus standard occupational therapy for activity engagement and functioning among people with mental illness – a cluster RCT study	Mona Eklund, Department of Health Sciences / Mental Health, Activity and Participation (MAP), Lund University, Sweden mona.eklund@med.lu.se	Sweden	funded by the Swedish Research Council, Reg. No. K2014-99X-20,067-09-4.	Since the authors were involved in the development of the program there might be some conflict of interest. Nevertheless, the authors declare that they have no competing interests.	approved by the Regional Ethical Vetting Board in Lund	mentioned in the outcomes measurement: activity satisfaction and activity balance. the BEL intervention has a strong focus on accomplishing activity balance for the participants, defined as having a satisfying amount of and variation between activities, but also on other aspects of everyday activities, such as activity engagement and valued and satisfying activities. SDO-OB	to evaluate the effectiveness of the 16-week BEL program, compared to care as usual (CAU) for people with mental illness in specialized and community-based psychiatric services.	Randomised controlled trial	cluster design did not allow for blinding. Besides allocation concealment, efforts were made to treat all participants similarly. Both groups received the same information letter, which did not indicate whether their treatment was a new method or CAU. Nor was treatment allocation specified to the research assistants who collected outcome data	Recruitment started in November 2012	2015	clinical	outpatient units and day centers	persons with diagnosed mental illness	a) settings admitting patients with a broad spectrum of disorders, such as psychoses, mood disorders and neuro-psychiatric disorders b) self-reported imbalance between everyday activities (assessed in an interview with the gatekeeper), c) age of 18–65 years, d) sufficient command of Swedish to participate in the data collection (assessed in an interview with the gatekeeper).	a) substance abuse the main diagnosis (according to team conference), b) comorbidity of dementia or developmental disorder (according to team conference)	N=159 (BEL n=89; CAU n=70)	77% female	67% female		40 (11)	40 (11)		59% high school; self-rated health 3,74; self-rated diagnosis: anxiety/depression 52%	60% high school; self-rated health 3,75; self-rated diagnosis: anxiety/depression 50%		see table	gatekeeper (OT) identified clients according to the inclusion criteria	drop-outs from baseline to 16 weeks: 24,8% (33) in BEL, 14,0% (13) in CAU (statistically significant: p=0,047); reasons for dropping out in the BEL group mostly concerned non-compliance with the intervention. Not wanting to complete the data collection and illness episode affected both groups similarly. drop-outs from 16 weeks to 6 months: 8% (11) in BEL, 11% (10) in CAU (not statistically signif…	BEL = activity-based lifestyle intervention, was developed for people using specialized and community-based psychiatric services.	after completing the BEL program the participants will have developed an ability to reflect on their own situation and have gained strategies for changing their everyday life in a desired direction		consisting of 12 sessions, one session a week, 2 booster sessions with two week intervals.	themes for the group sessions are e.g. activity balance, meaning and motivation, healthy living, work-related activities, leisure and relaxation, social activities each session contains a brief educational section, a main group activity and a home assignment to be completed between the sessions group activity: analyzing the past and the present situation, identifying desired activity goals and fi…	group	in-person	5-8 participants	The BEL intervention is led by two therapists, at least one of which is an occupational therapist.	CAU entailed active support, mainly standard OT standard treatment varied, but usually involved OT	at baseline - after completed intervention (at 16 weeks) - at a six-month follow-up	a) Activity engagement: The Swedish self-rating version of the Profiles of Occupational Engagement among people with Severe mental illness (POES) b) Satisfaction with daily occupations and occupational balance (SDO-OB): the Swedish version of Satisfaction with Daily Occupations and Occupational Balance (SDO-OB) assessment c) Activity value: the instrument Occupational Value with predefined items …	a) Quality of life: The Manchester Short Assessment of Quality of Life (MANSA) b) Self-esteem: the Rosenberg self-esteem scale c) Self-rated health: the first item of the MOS SF-36 d) Psychosocial functioning: The Global Assessment of Functioning (GAF) scale	POES, SDO-OB	Two sets of scores were computed, namely differences from baseline to completion of the intervention and from baseline to the follow-up. The inferential statistics used to test differences in change scores between the BEL and CAU group were the Mann-Whitney U-test. For descriptive purposes, the raw change scores were transformed to T- scores; that is, all scales got the same mean (=50) and standa…
Eklund et al. (2023)	Evelyn Haberl	2024-05-07	Stefanie Lentner	2024-05-07	The impact of the BEL intervention on levels of motivation, engagement and recovery in people who attend community mental health services	Mona Eklund mona.eklund@med.lu.se Department of Health Sciences, Lund University, Box 157, Lund, 221 00, SE, Sweden	Sweden	funded by the Swedish Research Council	The authors declared that there is no conflict of interest	The current study was incorporated into the ethical review of the BEL project as a whole. Approval was provided by the Ethical Review Board in Lund (Reg. No. 2012/70). Written informed consent was obtained from all participants.	Occupational balance is addressed in BEL's content. everyday life balance of occupations, feeling a balance between activities pertaining to rest and work, secluded and social activities, having found a sense of satisfaction and meaning in everyday life.	to compare two groups who received community-based day centers services, one of which was the BEL intervention	Randomised controlled trial	both groups received standard support from the DC, but the intervention group received BEL intervention in addition spent 11,6 hours per week in the DC. block randomization (settings)	-	-	community-based	community-based day center	persons with a mental health problem	users of day centers (DC); aged 18 - 65 years; sufficient command of Swedish; have a psychiatric disability: defined as difficult to manage everyday life due to mental health problems lasting for two or more years	comorbidity of dementia or intellectual disability; acute illness episode	N=55 (BEL n=21; control: n=34)	74% female	55% female		45 (12)	45 (10)		48% living with a partner; 30% having children; 54% high school; self reported fist diagnosis: 8% psychosis, 39% anciety, depressive, 42% neuropsychiatric disorder	49% living with a partner; 11% having children; 67% high school; self-reported first diagnosis 37%psychosis, 40% anxiety/depression, 16% neuropsychiatric disorder		see table	cluster randomization: individual attendees of DC were invited via gatekeeper	overall: 15,4% (BEL: 22,2%; control: 10,5%)	Balancing Everyday Life (BEL); implemented in out-patient or community-based mental health settings	. The ambition is that BEL partici- pants will have gained the ability for self-analysis in relation to everyday activities after completing BEL course, as well as have the possibility for an enhanced social network	manual	14 sessions, 16-19 weeks	concentrate on themes of relevance for everyday life and personal recovery, such as occupational balance, exploring one’s motivation, recognising productive and leisure activities, building social capital and experiencing informal peer support. concludes with two biweekly booster sessions without any fixed themes the sessions consist of brief educational sections, exercises and discussions	group	in-person	-	The BEL course is led by one or two therapists who use a structured manual	standard DC support: having assess to a variety of activities, usually for 2-3 days per week	motivation at baseline and after 16 weeks of services	questionnaires about motivation, selected outcomes and satisfaction with the DC services - motivation: measured by four items developed for the DC context (general motivation for attending DC, setting clear goals, preferring to spent one's time on one's own and preferring a paid job), respond format = VAS - occupational engagement: Profiles of Occupational Engagement in people with Severe mental …		POES?	conventional non-parametric statistics were used Mann-Whitney test to analyze differences between independent samples Wilcoxon's test for related samples Spearman correlations for associations between variables
Farhadian et al. (2024)	Evelyn Haberl	2024-05-02	Stefanie Lentner	2024-05-02	The Effect of Leisure Intervention on Occupational Performance and Occupational Balance in Individuals with Substance Use Disorder: A Pilot Study	Majid Farhadian, School of Rehabilitation Sciences, Iran University of Medical Sciences, Tehran, Iran. Correspondence should be addressed to Malahat Akbarfahimi; akbarfahimi.m@iums.ac.ir	Iran	funded by the Iran University of Medical Sciences	The authors declared that there is no conflict of interest	approval from the Ethics Committee of Iran University of Medical Sciences (IR.IUMS.-REC.1401.623	- measurement (OBQ-11) - reasoning for chosing population/need for intervention ineffective time utilization and poor habits affect occupational performance and balance across different environments Leisure is closely tied to quality of life, promoting life balance, health, and overall life satisfaction	to investigate the effect of a leisure intervention on occupational performance and occupational balance in individuals with substance use disorder.	Pre-Post-Study with a two-month follow-up design	pilot study. quasi-experimental pretest-posttest	September 2022	March 2023	community-based	All assessments, as well as sessions 1, 2, and 12 of the interventions, took place at the Chavan Occupational Therapy Center. The remaining sessions were conducted at the Azadi Complex in Tehran (=sports center)	with a diagnosed mental illness: individual with substance use disorder (SUD)	at least 15 days of current abstinence from all substances of abuse, including alcohol, to rule out withdrawal symptoms. (Regular weekly urinary tests)	undergoing concurrent pharmacological treatment; comorbid psychiatric disorders according to DSM-5 criteria; history of neurological conditions or brain scan abnormalities	N=9 (12 started; 3 drop-outs)	male: 100%					30,11 (7,99)			mean duration of drug abuse of 4, 66 years (2); average abstinence period of 21 months (10,75); education 33% academic; 44% jobless	18-55	convenience sampling: drug treatment outpatient clinics, local support groups, and Narcotics Anonymous communities were contacted; researcher selected individuals who expressed interest and volunteered to participate in the study.	25% (2 were absent for more than 4 intervention sessions, 1 chose not to participate in the postintervention evaluation)	leisure intervention	to familiarize participants with the concept of leisure, along with identifying both barriers and enablers related to it. The aim was to foster an understanding of preferred and accessible leisure activities, ultimately facilitating the process of leisure planning and engagement		2 month, twice a week. 12 sessions	- initial two and final sessions focused on education and planning, familiarizing participants with leisure concepts, identifying barriers and facilitators to leisure, understanding preferred and available leisure activities, and developing personalized leisure plans. The remaining sessions [3–11] involved practical activities where the group engaged in chosen leisure occupations together (includ…	group	in-person	9	OT	-	data collection: - baseline preintervention assessment - postintervention assessment conducted after 8 weeks of completing the leisure time intervention - final assessment following an 8-week follow-up period.	occupational performance: Canadian Occupational Performance Measure (COPM) occupational balance: Occupational Balance Questionnaire-11 (OBQ11)	leisure participation: Nottingham Leisure Questionnaire (NLQ) quality of life: 36-Item Short-Form Health Survey (SF-36) drug craving: Desire to Drug Questionnaire (DDQ)	OBQ11 measures occupational balance, defined as the appropriate distribution and diversity of occupation	Descriptive statistics Given the small sample size and ordinal level of the data, Friedman’s nonparametric analysis was utilized to assess differences between the preintervention, postintervention, and follow-up assessments for each outcome measure. The Wilcoxon signed-rank test (two-tailed) was applied as a post hoc analysis to evaluate changes after each assessment period
Ferreira de Sousa et al. (2022)	Stefanie Lentner	2024-05-02	Evelyn Haberl	2024-05-02	Ballroom dancing as a strategy for occupational balance and stress reduction in university students in the health area	Ingrid Ferreira de Sousa, Universidade do Estado do Pará (UEPA), Belém, Brazil ingridf24sousa@outlook.com	Brazil	Political Pedagogical Project of the Occupational Therapy course at the University	The authors declared that there is no conflict of interest	approved by the Research Ethics Committee of the CCBS/UEPA, embodied opinion No. 3,128,66	a "questionnaire of occupational balance" is used as an instrument. Occupational balance is understood as the dynamic interdependence of different occupations such as work, leisure, education and rest, being mediated by internal values, interests, goals and external demands of the environment	to evaluate the effectiveness of ballroom dancing as an occupational therapeutic intervention strategy to reduce stress and promote occupational balance in university students attending courses in the health area	Pre-Post-Study	single case pre-experimental clinical research (group is exposed to a treatment followed by a measure). Two standardized research instruments were used (before and after the interventions with ballroom dancing)	May 2019	June 2019	university	university	students	Students in the health area of the Center for Biological and Health Sciences (CCBS) of the Universidade do Estado do Pará (UEPA), Campus II, with availability for two weekly interventions.		N=18			10 female, 8 male			19-29				students from four undergraduate health courses (Medicine, OT, Biomedicine and PT)			ballroom dancing classes	to reduce stress and promote occupational balance	expressive therapeutic strategies of a body nature	16 interventions, twice a week, lasting one hour	divided into five moments: initial body stretching, teaching of movements, application of dynamics to favor learning, practice the rhythm worked and closing the class	group	in-person	18		-	before and after the intervention	- LIPP’s Inventory of Stress Symptoms for Adults (ISSL) - abbreviated instrument of the World Health Organization (WHO) for assessing quality of life (WHOQOL-bref) - questionnaire of occupational balance			statistical analysis: Shapiro-Wilk, t test, Wilcoxon test
Gunnarsson et al. (2018)	Evelyn Haberl	2024-05-03	Stefanie Lentner	2024-05-07	Treatment of depression and/or anxiety – outcomes of a randomised controlled trial of the tree theme method® versus regular occupational therapy	A. Birgitta Gunnarsson birgitta.gunnarsson@kronoberg.se Department of Research and Development, Region Kronoberg, Department of Clinical Neuroscience and Rehabilitation, University of Gothenburg, Gothenburg, Sweden	Sweden	financed by grants for development and research work from the Department of Research and Development, Kronoberg Region, Southern Health-Care Region, and the Medical Research Council of Southeast Sweden	The authors declared that there is no conflict of interest	approved by the Regional Ethical Review Board of Linköping (Registration no. 2012/232-31; 2015/12-32)	The actual focus of this stud was not on OB but on activities in everyday life. Balance between activities in everyday life was measured by the Occupational Balance Questionnaire (OBQ). OB measures are used to assess activities in everyday life were assessed. outcome measure: Occupational Balance Questionnaire (OBQ). Beyond that not mentioned.	to compare the TTM intervention with regular occupational therapy regarding activities in everyday life, psychological symptoms of depression and anxiety, and health-related and intervention-related aspects before and after the intervention in people with depression and/or anxiety disorders	Randomised controlled trial	randomisation performed by an administrator. blocked randomisation: each group consisted of 20 envelopes, 10 for the TTM intervention and 10 for occupational therapy as usual. Trial was single blinded: allocation was blinded to the patient, and their therapist, until after the first data collection was performed. allocated intervention was blinded to the project assistants who performed the data …	Date of registration: November 2013	n/a	clinical	primary health-care centres and general outpatient mental healthcare units	persons diagnosed with depression and/or anxiety disorders	Men and women; with depression and/or anxiety disorders; aged 18–65 years; reporting problems with their everyday life	severe somatic illness; psychosis ; difficulties understanding and filling out self-rating questionnaires	N=107 completed post intervention data (TTM group n=55; regular OT group n=52)	83,9% female	82,1% female		43,0 (11,3, 19-63)	40,1 (12,6, 20-64)		affective disorders: 65%; anxiety disorders: 36%; living with someone: 69%; sick leave: 55%	affective disorders: 71%; anxiety disorders: 29%; living with someone: 57%; sick leave: 59%		121 recruited patients; 118 completed baseline data; 107 completed follow-up data	primary health-care centres and general outpatient mental healthcare units in three counties in Sweden; Power calculation was performed (60 participants per group)	n=14, reasons: moved, declined to participate, did not like the intervention. EG: 12,7%. CG: 10,3%	Tree Theme Method® (TTM)	to increase the ability to cope with, and to enhance satisfaction with everyday life for people with depression and/or anxiety disorders	based on art therapy and life story telling	5 sessions (à 1 hr), over a period of 6-9 weeks	patients tell their life story with a focus on activities in everyday life content of each session: - a reflective dialogue (OT-patient) - starts with progressive relaxation - patient painting trees representing different periods in their life - patient identifies tasks linked to his*her difficulties and needs in everyday life that he*she should complete prior to the next session 1.session: tree …	individual	in-person	single	Occupational therapists who were specially trained in the specific frames and techniques of the TTM intervention performed both the TTM intervention and regular occupational therapy.	regular occupational therapy, i.e. best practice, defined by each therapist individually e.g. dialogues, activities to maintain activities and structure in everyday life, learning to prioritize, prescription of assistive devices for cognitive impairments, creative activities to handle anxiety and stress involves 5 sessions, but no structures within specific time limits	2 measurement points: (1) at baseline and (2) follow-up (directly after completing the intervention)	activities in everyday life and psychological symptoms - activities in everyday life: assessed from the perspectives of (1) performance of activities and satisfaction with the performance, measured by COPM (Canadian Occupational Performance Measurement) (2) satisfaction with activities in everyday life, measured by the SDO (Satisfaction with Daily Occupations) (3) balance between activities in ev…	various health-related and intervention-related aspects: health-related: 1) sense of coherence, measured by the Sense of Coherence Scale (SOC) 2) experience of control, measured by the Mastery Scale 3) quality of life, measured by the Manchester Short Assessment of quality of life (MANSA) intervention-related: 1) therapeutic alliance , measured by the Helping Alliance questionnaire (HAq-II) 2)pat…	(1) performance of activities and satisfaction with the performance, measured by COPM (Canadian Occupational Performance Measurement) (2) satisfaction with activities in everyday life, measured by the SDO (Satisfaction with Daily Occupations) (3) balance between activities in everyday life , measured by the OBQ (Occupational Balance Questionnaire)	using IBM SPSS following the intention-to-treat-principle - Chi-squared test were used to compare categorical data - t-test were used to compare mean ages at baseline - non-parametric methods were used to compare data on ordinal scales, the Wilcoxon signed-rank test was used to analyze within-group effects and the Mann-Whitney U-test was used to compare effects between groups
Gunnarsson et al. (2022)	Evelyn Haberl	2024-05-07	Stefanie Lentner	2024-05-07	Outcomes of the Tree Theme Method versus regular occupational therapy: A longitudinal follow-up	A. Birgitta Gunnarsson Department of Health and Rehabilitation, Institute of Neuroscience and Physiology, University of Gothenburg, PO Box 455 SE-40530, Gothenburg, Sweden. Email: birgitta.gunnarsson@neuro.gu.se; birgitta.gunnarsson@kronoberg.se	Sweden	Department of Research and Development, Kronoberg Region, Grant/Award Numbers: 782461, RK-782461; Medical Research Council of Southeast Sweden, Grant/Award Number: FORSS-744671; Southern Health Care Region, Grant/Award Number: REGSKANE-434471	The authors declared that there is no conflict of interest	approved by the Regional Ethical Review Board in Linköping, Sweden (no. 2012/232-31 and no. 2015/12-3220).	- measured	The aim of the study was to investigate the longitudinal outcomes of the Tree Theme Method (TTM) compared with care as usual, provided by occupational therapists, in terms of everyday occupations, psychological symptoms, and health-related aspects	Randomised controlled trial	the project assistants were unaware of which treatment each participant had been allocated to. responsible for collection of baseline data and contact to participants. power calculation indicated a need of 120 participants. participants did not know their individual allocation prior to giving informed consent and completing the baseline data collection. follow-up after 3 months and 12 months	2013	2017	clinical	primary health care centres and general outpatient psychiatric care units in three counties in Southern Sweden	persons with mental disease: depression or anxiety disorder and problems with everyday occupations	aged 18–65 years; diagnosed with depression (ICD-10 = F30-F39) and/or anxiety disorders (ICD-10 = F40-F48) (WHO, 2020); assessed by an occupational therapist as having difficulties performing everyday occupations		N=84 (TTM: n=42; CG: n=42) same population as Gunnarsson 2018	83,9 % female	82,1% female		43,0 (11.3, 19-63)	40,1 (12.6, 20-64)		affective disorders 65%; anxiety disorders 36%; living with someone 69 %; having children 37%; sick leave 55%	affective disorders 71%; anxiety disorders 29%; living with someone 57%; having children 32%; sick leave 59%		19-64 years	Potential participants for the study were first identified by health service occupational therapists. Those who were willing to participate then met a project assistant, who was responsible for the data collection.	n=37 (30,58%) (from baseline to follow-up after 12 months)	Tree Theme Method® (TTM)		manual	5 sessions	participants painting pictures of trees representing their present life situation, their childhood, adolescence and adulthood and using these as starting points for a dialogue with an occupa- tional therapist in which they told their occupational life story. including strengths as well as limitations in everyday life, the individual may use, or change an activity or interest in their present life…	individual	in-person	1	Occupational therapists, specifically trained in the TTM, performed the allocated interventions with the participants	care as usual provided by OTs 5 sessions, varied fdepending on the OT, focussed on dialogues and activities concerning everyday life	- baseline - follow-up - follow-up 3 months - follow-up 12 months	occupations (performance, satisfaction and occupational balance) and psychological symptoms of anxiety and depression - COPM (Canadian Occupational Performance Measurement) - SDO (Satisfaction with Daily Occupations) - OBQ (Occupational Balance Questionnaire) - SCL-90-R (The Symptom Checklist-90-R) - HADS (Hospital Anxiety and Depression Scale) MADRS-S (MontgomeryAsberg Depression Rating Scale)	- The Sense of Coherence Scale (SOC) - The Mastery Scale - The Manchester Short Assessment of Quality of Life (MANSA)		repeated measures ANOVA was used to analyse changes over time, comparing the outcomes between groups as a fixed factor, and time as a random factor.
Håkansson et al. (2023)	Stefanie Lentner	2024-05-07	Evelyn Haberl	2024-05-07	Occupational balance and satisfaction with daily occupations in persons with depression or anxiety disorders	Carita Håkansson, Division of Occupational and Environmental Medicine, Lund University, Sweden carita.hakansson@med.lu.se	Sweden	-	The authors report no conflicts of interest.	The Ethical Review Board in Linköping, Sweden approvedthe study (2012/232-31 and 2015/12-32)	Occupational balance was defined as the individual’s perception of having the right amount of occupations and the right variation between occupations (Wagman et al., 2012), and satisfaction with daily occupations was defined as an overall contentment with the current engagement, or absence of engagement, in different daily occupations, such as work, leisure, home maintenance, and self-care (Eklun…	to explore associations between different aspects of occupational balance and satisfaction with daily occupations; to explore whether different aspects of occupational balance predicted satisfaction with daily occupations 12 months later	Cohort study	exploratory correlational longitudinal pilot study design part of RCT (TTM Method) data used from directly after the treatment (T2) and from 12 months later (T4)	-	-	clinical	primary health care and outpatient mental healthcare units	persons diagnosed with depression and/or anxiety disorders	men and women; aged 18 to 65; with depression and/or anxiety disorders; reporting problems with their everyday life	severe somatic illness; psychosis; difficulties understanding and filling out self-rating questionnaires (understanding swedish)	N=84 at 12 months follow up (directly after the intervention: n=107)			83% female, 20% male			median age 42, range 19-64 years			children: 65% no children; 35 % one or more children; living with someone: 64% yes, 36% no	The great majority had a 9-year or high school education	OTs who were specifically trained in the specific frames and techniques of the TTM intervention recruited suitable participants to the study	21,5%	Tree Theme Method® (TTM)			5 sessions of 60 minutes during a period of 6-9 weeks	The TTM starts each session with relaxation, and then the patient paints a tree representing a specific period of life: the present, childhood, adolescence, and adulthood. Based on the paintings the patient tells their occupational life story. At the end of each session, the patient and the occupational therapist have a reflective dialogue about necessary changes in the patient’s everyday life. I…	individual	in-person	1	OT	-	four occasions; prior to the treatment (T1), directly after the treatment (T2), and 3 (T3) and 12 months later (T4). Data from directly after (T2) and 12 months after (T4) the intervention were used in the present study.	- Occupational Balance Questionnaire (OBQ) revised on 11 (of13)items, includes the perception of three perspectives of OB (occupational areas, occupations with different characteristics and time use) - Satisfaction with Daily Occupations (SDO) interview-based instrument, 13 items pertaining to work/studies, leisure, home maintenance, self-care occupations			binary logistic regression analyses with backward elimination were used to investigate associations between occupational balance and satisfaction with daily occupations, and to identify occupational balance predictors of satisfaction with daily occupations. The initial model in such analyses contains all independent variables (occupational balance and sociodemographic factors), and in the next st…
Ho et al. (2022)	Stefanie Lentner	2024-05-02	Evelyn Haberl	2024-05-02	Evaluation of an occupation-based sleep program for people with Insomnia	Andrew M. H. Siu, Department of Health Sciences, College of Health, Medicine, & Life Sciences, Brunel University London, Uxbridge, London UB8 3PH, UK. Email: andrew.siu@brunel.ac.uk	China	no financial support received	The authors declared that there is no conflict of interest	approval by the Institutional Review Board of the Hong Kong Polytechnic University (Reference Number: HSEARS20180610001)	ongoing disruptions in sleep and rest could impact on people’s choice, performance, and participation in variety of occupations, i.e., one’s occupational balance participating in meaningful activities promotes OB	to evaluate the effectiveness of an occupation-based sleep intervention among community-dwelling adults with insomnia, when compared with a treatment-as-usual (TAU) group which focused on sleep hygiene, and relaxation	Pre-Post-study	Quasi-experimental (non-equivalent group) design. control group in another outpatient clinic. three measurement points: T1)baseline, T2) after intervention (week 8), T3) one-month follow-up	September 2018	March 2019	clinical	general outpatient clinic	persons with diagnoses insomnia disorder	(1) diagnosis of insomnia disorder, (2) referral by general practitioner; (3) aged 18–65 years old; (4) Insomnia Severity Index score over 14; (5) regularly uses a smart-phone, which enable data synchronization with the MiBand2 activity wristband; (6) able to complete self-administered study questionnaires and (7) able to communicate in Cantonese.	(1) diagnosis of severe mental illness; (2) Personal Health Questionnaire 9 (measures depressive symptoms), score over 19 and/or anxiety symptoms (General Anxiety Disorder 7 score over 15); (3) On regular pain medication during the last month, for more than 3 days per week); (4) sleep affected by respiratory disease or (5) regular user of alcohol or addictive substances	N= 42; TAU group (n = 20); intervention group (n = 22)			females (77%)			57 years (SD = 5.85), range 20 to 65			mean onset of sleep problem: 11.64 months (SD = 5.06)	no statistically significant difference in demographic profile or baseline of clinical variables between the treatment and control groups	clients were referred to the programme in two primary care clinics	n=4 (TAU n=2; CG n=2). 8,7%. Reasons: Missing data from not attending follow up session or not completing treatment	occupation-based sleep programme	to promote awareness of sleep hygiene factors, environment conductive to sleep, restructure participation in daytime activities with a focus on OB	based on theories of occupational balance and the Person-Environment-Occupation-Performance model	two hours, held on a weekly basis	1) sleep education: occupational level, time-use and occupation mix, goal setting 2) sleep education: personal level 3) sleep education: environmental level, explore characteristics of occupation 4) integration of knowledge	group; individual	in-person	4–6	OT (not clearly stated but implied?)	treatment-as-usual (TAU) group which focused on sleep hygiene, and relaxation	at baseline (T1), after the intervention (week 8) (T2), and a one-month post intervention follow up (week 12) (T3).	- insomnia and sleep quality: Cantonese Version Insomnia Severity Index (C-ISI), Chinese Version Pittsburgh Sleep Quality Index (C-PSQI), Activity Wristband	- occupational balance: Occupational Balance Questionnaire (OB-Quest) - depression and anxiety: Personal Health Questionnaire 9 (PHQ9), General Anxiety Disorder 7 (GAD7)	The OB-Quest was developed to measure occupational balance in daily life.	Descriptive statistics t test and Chi-square ANOVA (General Linear Model)
Holmefur et al. (2019)	Evelyn Haberl	2024-05-07	Stefanie Lentner	2024-05-02	Pilot Study of Let's Get Organized: A Group Intervention for Improving Time Management	Marie Holmefur, Örebro University, School of Health Sciences marie.holmefur@oru.se	Sweden	financially supported by the Centre for Clinical Research Dalarna, Falun, Sweden, and Orebro University, Orebro, Sweden. The translation of the Let’s Get Organized intervention was supported by the Swedish Association of Occupational Therapists.	-	approval was obtained from the Regional Ethical Review Board in Uppsala, Sweden (2015/015)	Time management is a fundamental skill needed to establish or maintain occupational balance and a crucial requirement for living a satisfying life and maintaining employment (Thomack, 2012). time-use skills are important for occupational balance and occupational engagement imbalance= restricted to sleeping, eating, caring for oneself and performing quiet activities, leading to reduced community p…	to pilot test the first part of the Let's Get Organized (LGO) occupational therapy intervention in a Swedish context by exploring enhancements of time management skills, aspects of executive functioning, and satisfaction with daily occupations in people with time management difficulties because of neurodevelopmental or mental disorders	Pre-Post-study	One-group pretest–posttest design with 3-mo follow-up.	-	-	clinical	outpatient psychiatric and rehabilitation setting	with diagnosed mental illness: persons with confirmed or suspected mental or neurodevelopmental disorder and self-reported difficulties with time management in daily life	confirmed or suspected diagnosis of a mental disorder, such as affective disorder or schizophrenia, or a neurodevelopmental disorder, such as ASD or ADHD; absence of intellectual disability; self-reported difficulties in time management in daily life to an extend that negatively affects functioning in daily life		N = 55	women 69%					(mean, SD, range): 34.3 (10.1, 20-62)			majority had a neurodevelopmental disorder (n=39; 70,9%))		recruited by OTs from 5 psychiatric and habilitation outpatient services in central Sweden	postintervention data collection: n=55 (drop-out n=20, 26,7%, no significant differences) 3-months-follow-up: n=33 (drop-out n=22)	LGO-S (Swedish Version of Let's Get Organized)	to foster the development of effective time managament habits and organizational skills,	manual-based	10 weekly group sessions of 1,5 hr.	Part 1: structured training in the use of cognitive assistive techniques and strategies using trial- and-error learning strategies uses cognitive assistive techniques such as maintining an appointment book and using goal-directes trial-and.error learning strategies for cognitive rehabilitation original LGO intercention: in English and implemented for treatment for recovering addicts with mental d…	group	in-person	6-12		-	ATMS–S data were collected on all three measurement occasions (preintervention, postintervention, and 3-mo follow-up), and the WCPA–SE and SDO–13 data were collected pre- and postintervention	- self-reported time management skills: Swedish Version of the Assessment of Time Management Skills (ATMS-S) (time management, organization and planning, emotional regulation) - Swedish version of the Weekly Calendar Planning Activity: executive functioning - Satisfaction With Daily Occupations measure (SDO-13): satisfaction			Shapiro–Wilk test nonparametric statistics: Wilcoxon signed-rank test Rasch calculations
Hultqvist et al. (2019)	Evelyn Haberl	2024-05-12	Stefanie Lentner	2024-05-08	Predictors of clinically important improvements in occupational and quality of life outcomes among mental health service users after completion and follow- up of a lifestyle intervention: multiple regression modelling based on longitudinal data	Jenny Hultqvist, Department of Health Sciences, Mental Health, Activity and Participation, Lund University, Sweden jenny.hultqvist@med.lu.se	Sweden	funded by the Swedish Research Council	The authors declared that there is no conflict of interest	approved by the Regional Ethical Review Board at Lund University, Reg. 2012/70	- measured with SDO-OB - OB is defined as the individual's perception of having the right amount of and variation in occupations, affected by our patterns of everyday occupations	to explore which baseline factors could predict clinically important improvements in occupational engagement, activity level, occupational balance and QoL among mental health service users at BEL completion and follow-up	Cohort study	longitudinal study, part of a larger RCT this study focuses exclusively on the BEL participants	09/2012	03/2015	clinical	outpatient specialized psychiatry and community-based psychiatric care	with a diagnosed mental illness: persons having a self-reported occupational imbalance	having a self-reported occupational imbalance; age 18-65; the main diagnosis not being substance abuse; no comorbidity of dementia or intellectual disability; sufficient literacy in Swedish		N=89 after drop-outs; before starting the 16-week intervention (n = 133), upon completion (n = 100), and 6 months following (n = 89).			77% female			40 (11)			Married or cohabiting (%) 30 Living situation (%) - Own house or flat, no support 66 - Own house or flat, with support 25 - Supported housing 2 - Lodging 7	most lived in a flat or house of their own; 1/3 received some type of housing support; 1/2 had children; majority used specialised psychiatry; the most common self-reported diagnostic group was mood and anxiety disorders	a gatekeeper identified clients according to the inclusion criteria	33,1% from baseline to 6 month-follow-up; Reasons for dropping out *from intervention* included health or family issues and increasing time in employment	Balancing Everyday Life (BEL): activity-based lifestyle intervention for mental health service users					group	in-person			The present study’s focus was exclusively on the participants who had been randomized to receive the BEL intervention.	before start of intervention, upon completion, 6month follow-up	- psychological functioning: Global Assessment of Functioning, GAF - self-factors (self-esteem and self-mastery): The Rosenberg self-esteem scale, Pearlin Mastery Scale - occupational engagement: Profiles of Occupational Engagement among people with Severe mental illness (POES) - activity level and occupational balance: Satisfaction with Daily Occupations and Occupational Balance (SDO-OB) - quali…			Bi-variate (possible associations between the selected potential predictors and occupational and QoL aspects) and multi-variate statistical analyses were performed Spearman correlations Mann-Whitney U-test, Kruskal-Wallis test
Jung et al. (2023)	Evelyn Haberl	2024-05-07	Stefanie Lentner	2024-05-08	Effects of a time-use intervention in isolated patients with coronavirus disease 2019: A randomized controlled study	Jae Hyu Jung Department of Occupational Therapy, Gyeonggi Provincial Medical Center, Gyeonggi-do, Republic of Korea Ji-Hyuk Park: otscientist@yonsei.ac.kr	Korea	supported by the Ministry of Education of the Republic of Korea and the National Research Foundation of Korea (NRF-2021S1A3A2A02096338)	The authors declared that there is no conflict of interest	approved by the local institutional review board of Yonsei University Mirae Campus (1041849-202102-BM-024-03	- goal of the intervention - OB is measured Occupation balance is defined as the organization of daily activities that facilitate health and well-being by allowing patients to participate in various activities such as work, labor, household management, childcare, leisure, and rest. Occupation imbalance causes negative psychological states such as significant stress and mental health problems. Tim…	to determine the effectiveness of a time-use intervention on the occupational balance of isolated patients with coronavirus disease	Randomised controlled trial	randomisation: using a block randomization method. non-blinded trial, and the participants were assigned in the order of beds by a physician after checking their medical state.	February 2021	March 2021	clinical	conducted in a single community-based hospital	patients with coronavirus disease	clinically diagnosed with COVID-19; No underlying disease of the respiratory system: Oxygen saturation of at least 95% and hemodynamically stable; At least 18 years of age; Patient understood the purpose of the research and provided consent	Patients who were medically unstable; Patients who had difficulties in reading and understanding the Korean language or had communication problems	N=41 (experimental group: n=19; control group n=22)	female: 63.16%	female: 45.45%	female: 54%	47,37 (17,61)	58,59 (13,51)		Duration of isolation (day): 13,84; Work: yes: 84%, no 16%	Duration of isolation (day): 13,59; Work: yes: 59%, no 41%		clinical symptoms: fever, cough, sputum, myalgia	patients with confirmed COVID-19 admitted to a single community-based hospital were recruited	overall: 18%; experimental group: 24 % ; control group: 12 %; reason mostly: excluded according to criteria	time-use intervention	- to maintain health and well-being by properly distributing time within the occupation area to maintain occupation balance - to plan a daily routine to engage in meaningful occupations	Maybe: Occupation selection was based on the Korean version of the Life Balance Inventory (K-LBI) results.	over 7 days (depending on length of hospitalization) Day 1: Step 1-3 (TIME???) From Day 2 on: 15 min per day	see fig.2 4 steps: -time-use analysis: analyse time spent, list activities - occupation selection: decide which, based on K-LBI - activity assignment: place meaningful tasks in the meaningless time - practice and check up: perform, OT (once a day 15 mins) creation of timetable	individual	in-person	1	OT	education on self-activity (once for 20 mins), and then spent time autonomously	at admission and discharge.	occupational balance, evaluated using the Korean version of the Life Balance Inventory (K-LBI)	mental health and quality of life assessed using the Korean version of the Patient Health Questionnaire-9, Korean Form of Zung’s Self-Rating Anxiety Scale, Korean version of the Insomnia Severity Index, Multidimensional State Boredom Scale-8, Fear of Coronavirus Disease: Korean version of the Fear of Coronavirus Disease Scale, and World Health Organization Quality of Life Assessment Instrument-BR…	The K-LBI estimates occupational balance by examining the desired usage time and actual usage time for an activity match. It consists of 53 activities (ADL, IADL, work, play, rest and sleep, leisure, education, and social participation) rated on a 3-point Likert scale ranging from 1 (always less or more than the desired time) to 3 (desired amount of time). The closer the score is to 3, the better…	- independent t-test, chi-square test, and two-tailed Fisher exact test to compare demographic and clinical characteristics between the two groups. - Post-hoc power analysis to analyze the K-LBI results using G*Power 3.1.9. - Repeated measures analysis of variance to measure changes over time between the groups for the pre- and post-repeated measures of the K-LBI, PHQ-9, SAS, ISI-K, MSBS-8, FCV-1…
Nielsen et al. (2024)	Stefanie Lentner	2024-05-02	Evelyn Haberl	2024-05-02	Changes in pain, daily occupations, lifestyle, and health following an occupational therapy lifestyle intervention: a secondary analysis from a feasibility study in patients with chronic high-impact pain	Svetlana Solgaard Nielsen, Research Unit PROgrez, Department of Physiotherapy and Occupational Therapy, Naestved, Slagelse & Ringsted Hospitals, Faelledvej 11, 4200 Slagelse, Denmark; and Institute of Regional Health Research, University of Southern Denmark, Odense, Denmark, E-mail: ssolgaard@health.sdu.dk Phone: +0045 51252255	Denmark	Grants from Region Zealand Health Research Fund (Reg. SJ-703); The University of Southern Denmark (Reg. under the applicant’s name, S. S. Nielsen); and The Danish Occupational Therapy Association (Reg. FF1-18-R76-A1690) financed the first author’s Ph.D.-study. Dr. Skou and Dr. Nielsen are funded by a program grant from Region Zealand (Exercise First). Dr. Skou is also funded by two grants from th…	The authors declared that there is no conflict of interest	approved by the Regional Committee on Health Research Ethics in Region Zealand (Reg. SJ-703) and the Data Protection Authority for Region Zealand (REG-052-2018) in Denmark.	- OB is covered in the intervention - OBQ is an outcome measure - beyond that not mentioned	to investigate the pre-post change in pain intensity, pain sensitivity and pain modulation, pain self-efficacy, pain catastrophizing, motor and process skills, occupational balance, daily wake-time movement, daily walking steps, body mass index (BMI), waist circumference, blood pressure, and self-perceived health status in adults with chronic pain participating in REVEAL(OT).	Pre-Post-study without control group	one-group longitudinal feasibility study, performed in three continuous feasibility rounds. Analysis of pre-post changes assessed after each feasibility round were performed	April 2019	December 2021	clinical	Multidisciplinary Pain Centre (MPC) at Naestved Hospita	patients with chronic non-malignant pain	≥18<65 years; MPC outpatient with chronic non-malignant pain lasting more than three months	acute/sub-acute pain; cancer-related pain; unstable medicine intake over the past four weeks; daily opioid intake >30 mg; headache/migraine; current depression or substance misuse; severe psychiatric illness; poor Danish proficiency; inability to walk a distance of 100 m independently or attending other specialized chronic pain treatments	N=31 (40 included; 8 drop-out, 1 excluded)	85% female					46.6 (10.9), 80% were 35 or older			aged 35 or older (80.7 %), had not entered the higher education system (74.1 %), received social-supportive economic benefits (77.8 %), and experienced more than 50 % of the body regions affected by pain (70.4 %) 11 years of pain experience and a pain intensity score of 6.5 (0–10 scale) on average		MPC outpatient cohort ≥18<65 years old with chronic non-malignant pain lasting more than three months were screened for eligibility and asked about their interest in participating	8 (20%)	REVEAL(OT) (Redesignyour EVEryday Activities and Lifestyle with Occupational Therapy), a lifestyle management program for adults living with chronic pain as an add-on treatment to standard multidisciplinary treatment	targeted meaningful occupations, regular physical activity, and a healthy diet.	guided by occupational science, occupational lifestyle management research, the World Health Organisation’s physical activity guidelines for adults and the advice on healthy nutrition from the Ministry of Food, Agriculture and Fisheries in Denmark.	added to the standard multidisciplinary chronic pain treatment. Occupational therapist contact was provided at least every second week or on demand.	The protocolized and manualized intervention contents included: (a) brief didactic presentations on the topics, such as occupation for health and well-being, benefits of daily physical activity, meals and eating habits, occupational balance and time management, productivity/domestic and out-of-home activities, ergonomics at home and work, flow experience, hobbies, and leisure; (b) group discussio…	group; individual	in-person	max 6	OTs with 14 years of professional experience + training	na	1–2 weeks before and max. 2 weeks after the intervention	Self-reports: Pain catastrophizing: Pain Catastrophizing Scale (PCS) Pain intensity: Brief Pain Inventory Short Form (BPI-sf) Health: EuroQoL questionnaire (EQ-5D-5L) Pain spreading: bod pain chart Pain acceptance: Chronic Pain Acceptance Questionnaire (CPAQ) Pain self-efficacy: Pain Self Efficacy Questionnaire (PSEQ)O ccupational balance: Satisfaction with the amount and variation of occupations…			Pearson’s correlation analysis evaluated the magnitude and direction of the association between the change estimates
Olsson et al. (2020)	Stefanie Lentner	2024-05-02	Evelyn Haberl	2024-05-02	The occupation-based intervention REDO™-10: Long-term impact on work ability for women at risk for or on sick leave	Anna Olsson, Department of Health Sciences, Lund University, Sweden Corresponding Author: Carita Håkansson Carita.hakansson@med.lu.se Division of Occupational and Environmental Medicine, Lund University, Sweden carita.hakansson@med.lu.se	Sweden	not listed	The authors declared that there is no conflict of interest	approved by the Regional ethical review board in Lund (2014/182)	Occupational balance is associated with perceived health and wellbeing . It is defined as a person’s satisfaction with his/her perceived amount of, and variation between, occupations in daily life. The definition also includes occupational balance in relation to the perceived meaningfulness in the occupations and to the available resources. (Wagman et al. & Persson et al.) women tend to do have d…	to investigate if the occupation-based intervention ReDO-10 predicts work ability in long-term perspective for women at risk for or on sick-leave.	Longitudinal cohort study	a longitudinal single-cohort design questionnaire was used (1) before, (2) after the ReDO-10 intervention and (3) at 12 months follow-up	not reported. ethical approval: 2014		clinical	primary health care centres	women on or at risk for sick-leave	perceived imbalance in everyday life due to injury, illness or altered life situation; be on sick-leave or at risk for sick-leave; have employment; readiness and motivation for change; one or more issues as below signaling ill-health and risk for sick-leave: pain, mental ill-health, relatively frequent visits in health care, complex disorders		N=86 (at the 12 month follow-up) 40 dropped out before the 12 month follow-up (31,7%)			100% women			mean: 56 <30 years: 5 (6%) 30–39 years: 10 (12%) 40–49 years: 39 (45%) 50–59 years: 25 (29%) >60 years: 7 (8%)			education: elementary school (n=5), professional school (n=27), 3-4 years upper secondary high school (n=30), university (n=24)		strategical non-probability sampling	40 dropped out before the 12 month follow-up (30%): 16 due to missing information, 10 due to gender	ReDO-10	objective of the group is that participants will increase their understanding of the connection between their doing and their health.	The adaptation of the ReDO into ReDO-10 was made to fit in primary health care, which meant that the twenty treatments from the original program became thirteen, whereby the work placement in the intervention was taken out.	13 treatments in 10 weeks	(1) Introduction, (2) occupational history (Exploring personally meaningful occupations throughout each participant’s life i.e. occupations they have stopped doing, and occupations they would like to do or re-introduce in their life.), (3) occupational balance !, (4) Occupational Balance II, (5) Patterns of daily occupations and time I (Departing from a diary, made the day before (homework) group…	group	in-person	not reported	not reported (OTs?)	not applicable	- Baseline - after intervention - 12-months follow-up	questionnaire about perceived health, work ability, occupational balance, occupational values and mastery - work ability: Work Ability Index (WAI) - occupational balance: Occupational Balance Questionnaire (OBQ) - occupational value: Occupational value pre-defined (OVal-pd) - Mastery: Pearlin Mastery Scale (Mastery-S) - perceived health: EuroQol-visual analog scales (EQ-VAS)	Education and Age were added as a possible confounder	Occupational balance was measured with the Occupational Balance Questionnaire (OBQ)	differences before and after the intervention and at 12 month follow-up were analyzed and possible predictors of work ability descriptive statistics Wilcoxon signed rank test: Statistically significant difference in occupational balance, concrete, socio-symbolic and self-rewarding occupational value dimensions, mastery, perceived health and work ability logistic regression
Pekçetin et al. (2021)	Evelyn Haberl	2024-05-07	Stefanie Lentner	2024-04-30	Effect of Web-Based Time-Use Intervention on Occupational Balance During the Covid-19 Pandemic	Serkan Pekcetin, University of Health Sciences Turkey, Department of Occupational Therapy Ankara, Turkey serkanpekcetin@gmail.com	Turkey	no financial support received	-	approved by local ethics committee. In addition, approval for research pertaining to Covid-19 was obtained from the Turkish Ministry of Health.	Occupational balance is an important concept for occupational therapists due to the direct relationship with health and wellness (Wagman et al., 2012). It is defined as an individual’s subjective experience regarding the amount and variety of occupations in his/her occupational pattern (Wagman, et al., 2015). Occupational balance focuses on how occupations affect one another, whether occupations …	to evaluate the effectiveness of a web-based time-use intervention on the occupational balance of university students	Randomised controlled trial	single-center, two-arm, parallel group randomized controlled trial conducted among university students of a public university	June 2020	July 2020	university	university	students	being over 18 years of age; having a web-enabled device	presence of chronic diseases or disability; being employed part- or full-time; being married; having already graduated from the university	N= 60 intervention group (n=30) / control group (n=30) no dropouts	70% female	80% female		19,66 (0,00)	19,60 (1,32)					no significant differences between the groups in terms of sex or income level	convenience sampling: Invitation e-mails were sent to 1,300 undergraduate students in the faculty of health sciences. The first 60 students who volunteered to participate and met the inclusion criteria were enrolled in the study.	no drop outs	web-based time management intervention		the current intervention protocol was designed according to previous time management studies in occupational therapy (Edgelow & Krupa, 2011; Holmefur et al., 2019; Krupa et al., 2003). This individualized intervention was designed by an occupational therapy practitioner with 15 years’ professional experience.	8 sessions, each 45 min, two sessions a week over the course of one month.	delivered via Google Meet, Zoom, or Whats App, feedback about time-use patterns after the las session - contents: general principles of time management, sleep, timetabling, self-care/leisure occupations, productivity, establishing a new routine, time consumers, maintenance of course leading	individual	web		OT who designed the intervention	a single-session web-based time management intervention (at the beginning of the month)	2 measurements: pre- and post-test	Occupational Balance Questionnaire-11-T (OBQ-11 T)			Kolmogorov-Smirnov test: normality of the data descriptive statistics chi-square test Mann-Whitney U test Wilcoxon signed-rank test Quade's rank analysis
Ryan et al. (2023)	Evelyn Haberl	2024-05-06	Stefanie Lentner	2024-05-07	An Occupation-Based Lifestyle Lecture Intervention as Part of Inpatient Addiction Recovery Treatment: Exploring Occupational Performance, Balance and Personal Recovery	Deirdre Ryan, Department of Occupational Therapy, St. Patrick's Mental Health Services, Dublin, Ireland deeryanot@gmail.com	Ireland	no financial support received	The authors declared that there is no conflict of interest	approval by the Hospital Research Ethics Committee and from the University of Limerick.	Occupational balance denotes a balance of engagement across categories of occupation. In order to achieve and sustain occupational balance, congruence between a person’s occupational performance and their personal values is required. (Occupational performance also describes the multifaceted ways in which a person engages in meaningful, purposeful occupations.) "This study explores the impact of a…	to explore the impact of an occupational therapy-led intervention on self-reported occupational performance and occupational balance issues for people living with SUDs (substance use disorders) within an inpatient addiction service	Pre-Post-study	single-group pre-post intervention design	-	-	clinical	inpatient addiction recovery service (private health care)	with diagnosed mental illness / substance use disorder	being over 18 years of age; have an identified substance/behavioural use issue; be engaging in all groups on one of the addiction recovery treatment programmes; be attending the OT lecture series; attend at least 40% of the intervention	aged below 18; were attending a modified addiction recovery programme where they were not referred for OT group attendance	N=15 completed pre and post assessment (ACDP: n=10; Dual Dx: n=5). One participant (Dual DX) completed pre assessment and attended lectures but returned an incomplete post assessment and was excluded from statistical analyses involving paired sample comparison testing.	male 56,3%					45 to 54 (31.3%, n=5); 35 to 44: (25%, n=4); 55 to 64 (18.8%, n=3)			main healthcare concern: substance misuse (68.8%, n=11)		purposive sampling: Participants were recruited from referrals into the ACDP (Substance use disorder =SUD as the primary diagnosis) and the Dual Dx Programmes (diagnosis of a SUD and an Axis I mental health diagnosis that is, depression, anxiety etc.).	Drop out during program and between pre and post assessment: 23,8% excluded due to incomplete date at post assessment: 1	OT intervention occupation focused psychoeducational programme	highlights the importance of personal volition and the development of healthy, productive and meaningful lives to support recovery.	Kielhofner's Model of Human Occupation (MOHO)	once weekly, 1 hour	psychoeducational sessions, 5 topics: stress and stress management, lifestyle balance, self-care, leisure, motivation - information, group discussion and worksheets, goal setting exercises, reflection and recovery planning	group	in-person		OT	-	pre/post	- C-PROM (Canadian Personal Recovery Outcome Measure): measure personal views of recovery based on rating activity engagement			descriptive statistics: Wilcoxon Signed Rank Test
Wagman et al. (2023)	Stefanie Lentner	2024-05-02	Evelyn Haberl	2024-05-02	Quality of life, sense of coherence and occupational balance one year after an occupational therapy intervention for people with depression and anxiety disorders	Petra Wagman, School of Healthand Welfare, Jonk ¨ oping University, Box 1026, SE-551 11 Jonkoping, Sweden. E-mail: petra.wagman@ju.se.	Sweden	funding from the Afa Insurance. The main project had financial support from the Kronoberg County Health Authority, Southern HealthCare Region, and the Medical Research Council of Southeast Sweden	The authors declared that there is no conflict of interest	approved by the Regional Ethical Review Board in Linkoping, Sweden (Dnrs¨2012/232-31 and 2015/12-32).	The perception of the right mix of activities in everyday life (occupational balance) Balance in everyday life activities is measured with the Occupational Balance Questionnaire (OBQ) [30], a 13-item self-rating questionnaire that indicates an individual’s perception of balance	to describe and to compare the sef-rated QOL, SOC (sense of coherence) and OB after participation in OT in three groups of people woth depression and anxiety disorders based in their work situation during the study period: continuous sick leave, returned to work and continuous work	Cohort study	longitudinal design, the data came from a larger project focusing on TTM as an intervention. data collection on four occasions: T0) prior to OT treatment T1) after completing treatment T2) 3 months after treatment T3) 12 months after treatment data	2013	2017	clinical	primary healthcare and mental health outpatient clinics	diagnosed with depression and/or anxiety disorders	being diagnosed with depression and/or anxiety disorders; being of working age (18-65); considered by their OT to have problems with their everyday activities additional for this study; participation in all four data collections; being on sick leave the whole period > SL group; being on sick leave at baseline but returning to work to some degree during the period > RTW group; continuing working t…	ongoing psychosis; severe somatic disorder; severe difficulties participating in interviews or completing questionnaires	54 (sick-leave-group: n=24; return-to-work-group: n=13; work-group: n= 17)			women 22 (92%) / 11 (85%) / 14 (82%)			51 (21-60) / 42 (19-60) / 39 (20-57)			having children under 18 years: SL: 25%, RTW: 23%, W: 18%; having friends: SL: 88%, RTW: 92%, W: 88%	One of the participants in the RTW had returned to work at T1, seven more at T2 and five at T3.	part of study cohort of Gunnarsson et al. (2918)	no information	The Tree Theme Method® (TTM)	to increase the individual’s ability to cope with everyday life, and its intention is to develop strategies for becoming active, thus enhancing patients’ satisfaction with the mix of activities and routines that compose their everyday lives.	art therapy, life storytelling and the value of meaningful activities in maintaining good health	5 sessions, during a period of 6-9 weeks	the patient paints pictures of trees that represent certain periods in his or her life. These paintings are used as a starting point for the patient to tell his or her life story, focusing on the mix of activities and routines in everyday life.	individual	in-person	1	OT	-	T0) prior to OT treatment T1) after completing treatment T2) 3 months after treatment T3) 12 months after treatment data	- QoL: Manchester Short Assessment of Quality of Life (MANSA) - SOC: Sense of Coherence scale (SOC) - OB: Occupational Balance Questionnaire (OBQ)			Descriptive statistics were used for analyzing the participants’ demographics and ratings of the included instruments. Potential differences between the groups were investigated with the Kruskal Wallis Test while the Friedman Test was used between different time points within each group. Multiple analyses were corrected for with Bonferroni correction.P-values<0.05 were considered significant.
[truncated: 6 more columns]

## Sheet: Tabelle1
Anforderungen
table of all data extracted from the primary research sources for the systematic review
Name of data extractors and date of data extraction .
Confirmation that the study was eligible to be included in the review.
All data extracted from each study for the reported systematic review that would be needed to replicate your analyses.
If data or supporting information were obtained from another source (e.g. correspondence with the author of the original research article), please provide the source of data and dates on which the data/information were obtained by your research group.
2i. If applicable for your analysis, a table showing the completed risk of bias and quality/certainty assessments for each study or outcome. Please ensure this is provided for each domain or parameter assessed. For example, if you used the Cochrane risk-of-bias tool for randomized trials, provide answers to each of the signalling questions for each study. If you used GRADE to assess certainty of …
